# Supplementary material for: Hybridization rate and hybrid fitness for Camelina microcarpa Andrz. ex DC (♀) and Camelina sativa (L.) Crantz(Brassicaceae) (♂)
Source: Evol Appl. 2018 Dec 1;12(3):443–55. doi: 10.1111/eva.12724 (PMC6383699; doi:10.1111/eva.12724)
Supplement: Supplementary file 2 [file EVA-12-443-s002.xlsx]

## Sheet: SI Table 1
Type	Sample name	Date Run	Position	CV	nuclei	Internal Standard	2C DNA (pg)	2C DNA (pg)	cytotype
Hybrid	D07-01A	2014-11-06	96.14	3.85	1354	Raphanus sativus	1.26925	1.269	5x
Hybrid	D07-01A	2015-01-15	107.8	2.66	1334	Raphanus sativus	1.20655	1.207	5x
Hybrid	D07-01A	2015-01-26	105.28	3.78	1599	Raphanus sativus	1.21328	1.213	5x	Row Labels	Count of 2C DNA (pg)	Average of 2C DNA (pg)2	StdDev of 2C DNA (pg)2
Hybrid	D07-02B	2015-01-15	106.08	2.98	1007	Raphanus sativus	1.24653	1.247	5x	Hybrid	33	1.2314	0.0434581
Hybrid	D07-02B	2015-01-26	107.76	2.73	959	Raphanus sativus	1.2124	1.212	5x	D07-01A	3	1.2297	0.0344206
Hybrid	D07-02B	2015-01-27	106.11	3.48	1885	Raphanus sativus	1.19911	1.199	5x	D07-02B	3	1.21935	0.0244653
Hybrid	D12-03	2015-01-27	110.91	2.89	2347	Raphanus sativus	1.20281	1.203	5x	D12-03	3	1.2081	0.0131995
Hybrid	D12-03	2015-01-28	113.17	2.81	1412	Raphanus sativus	1.19837	1.198	5x	D13	3	1.20172	0.00319067
Hybrid	D12-03	2015-01-29	107.98	4.7	3263	Raphanus sativus	1.22313	1.223	5x	D16-02	3	1.26543	0.0275076
Hybrid	D13	2015-01-27	108.75	3.66	2039	Raphanus sativus	1.20202	1.202	5x	D19-03	3	1.28129	0.0172049
Hybrid	D13	2015-01-28	127.03	2.76	1743	Raphanus sativus	1.1984	1.198	5x	D19-04	3	1.29856	0.0477313
Hybrid	D13	2015-01-29	117.42	2.69	2131	Raphanus sativus	1.20476	1.205	5x	D22-03	3	1.19081	0.0260176
Hybrid	D16-02	2014-11-04	121.15	4.28	1937	Raphanus sativus	1.28734	1.287	5x	D41-05	3	1.20018	0.0165502
Hybrid	D16-02	2015-01-14	112.46	4.17	2185	Raphanus sativus	1.2744	1.274	5x	D47-01	3	1.21835	0.0613512
Hybrid	D16-02	2015-01-15	102.85	3.25	1646	Raphanus sativus	1.23456	1.235	5x	D48-03	3	1.23192	0.0376994
Hybrid	D19-03	2014-11-04	106.07	4.5	2547	Raphanus sativus	1.29354	1.294	5x	Littlepod	15	0.955246	0.00899937
Hybrid	D19-03	2015-01-14	114.59	4.78	3240	Raphanus sativus	1.28871	1.289	5x	SM-169	3	0.963807	0.0128244
Hybrid	D19-03	2015-01-15	107.1	4.04	1743	Raphanus sativus	1.26162	1.262	5x	SM-706	3	0.953219	0.00568188
Hybrid	D19-04	2015-01-15	112.99	4.76	2257	Raphanus sativus	1.33386	1.334	5x	SM-896	3	0.94851	0.0110978
Hybrid	D19-04	2015-01-28	141.89	4.4	2285	Raphanus sativus	1.31757	1.318	5x	SM-917	3	0.954479	0.00420837
Hybrid	D19-04	2015-01-29	110.32	3.3	3371	Raphanus sativus	1.24425	1.244	5x	SM-966	3	0.956214	0.00654515
Hybrid	D22-03	2015-01-15	111.22	2.5	3076	Raphanus sativus	1.21624	1.216	5x	Sativa	15	1.63784	0.0577068
Hybrid	D22-03	2015-01-28	113.44	3.42	2253	Raphanus sativus	1.19194	1.192	5x	SM-137	3	1.66178	0.0204863
Hybrid	D22-03	2015-02-02	105.65	2.96	1076	Raphanus sativus	1.16425	1.164	5x	SM-139	3	1.59379	0.0840896
Hybrid	D41-05	2015-01-26	104.76	3.04	2519	Raphanus sativus	1.19751	1.198	5x	SM-188	3	1.61325	0.0929364
Hybrid	D41-05	2015-01-28	110.01	2.39	997	Raphanus sativus	1.2179	1.218	5x	SM-249	3	1.64695	0.0181065
Hybrid	D41-05	2015-02-11	104.55	3.26	1733	Raphanus sativus	1.18513	1.185	5x	SM-621	3	1.67344	0.0123441
Hybrid	D47-01	2015-01-14	114.53	4.11	3964	Raphanus sativus	1.27371	1.274	5x	(blank)
Hybrid	D47-01	2015-01-15	104.17	3.3	6776	Raphanus sativus	1.22895	1.229	5x	(blank)
Hybrid	D47-01	2015-02-02	105.36	3.06	1409	Raphanus sativus	1.15239	1.152	5x	Grand Total	63	1.26242	0.243278
Hybrid	D48-03	2014-11-03	106.09	3.55	3673	Raphanus sativus	1.2754	1.275	5x
Hybrid	D48-03	2014-11-06	101.83	3	1583	Raphanus sativus	1.212	1.212	5x
Hybrid	D48-03	2015-01-27	111.74	3.16	2348	Raphanus sativus	1.20836	1.208	5x
Littlepod	SM-169	2015-02-02	87.18	3.45	3155	Camelina sativa	0.972366	0.972	4x
Littlepod	SM-169	2015-02-03	83.78	3.2	1294	Camelina sativa	0.969993	0.97	4x
Littlepod	SM-169	2015-02-11	88.34	4.36	1910	Camelina sativa	0.949062	0.949	4x
Littlepod	SM-706	2015-02-02	86.1	3.23	2028	Camelina sativa	0.950548	0.951	4x
Littlepod	SM-706	2015-02-03	87.13	4.17	3996	Camelina sativa	0.949366	0.949	4x
Littlepod	SM-706	2015-02-10	77.99	3.24	927	Camelina sativa	0.959745	0.96	4x
Littlepod	SM-896	2015-02-02	85.56	4.41	3911	Camelina sativa	0.937318	0.937	4x
Littlepod	SM-896	2015-02-03	83.66	4.4	6000	Camelina sativa	0.948698	0.949	4x
Littlepod	SM-896	2015-02-10	84.77	3.39	1506	Camelina sativa	0.959512	0.96	4x
Littlepod	SM-917	2015-02-02	83.78	3.23	2158	Camelina sativa	0.951209	0.951	4x
Littlepod	SM-917	2015-02-03	87.84	3.93	1819	Camelina sativa	0.953	0.953	4x
Littlepod	SM-917	2015-02-10	78.79	3.55	1105	Camelina sativa	0.959227	0.959	4x
Littlepod	SM-966	2015-02-02	87.17	3.66	4122	Camelina sativa	0.9487	0.949	4x
Littlepod	SM-966	2015-02-03	82.89	3.4	2376	Camelina sativa	0.959271	0.959	4x
Littlepod	SM-966	2015-02-10	79.74	3.19	1107	Camelina sativa	0.960672	0.961	4x
Sativa	SM-137	2014-11-04	121.59	4.28	4063	Raphanus sativus	1.66915	1.669	6x
Sativa	SM-137	2014-11-05	136.31	3.72	2927	Raphanus sativus	1.67757	1.678	6x
Sativa	SM-137	2014-11-06	142.71	2.74	2602	Raphanus sativus	1.63863	1.639	6x
Sativa	SM-139	2014-11-04	133.47	3.72	4697	Raphanus sativus	1.6893	1.689	6x
Sativa	SM-139	2014-11-05	121.93	3.7	835	Raphanus sativus	1.5612	1.561	6x
Sativa	SM-139	2014-11-06	151	3.39	3016	Raphanus sativus	1.53088	1.531	6x
Sativa	SM-188	2014-11-05	136.82	4.84	2145	Raphanus sativus	1.69141	1.691	6x
Sativa	SM-188	2014-11-06	150.89	3.23	2747	Raphanus sativus	1.63784	1.638	6x
Sativa	SM-188	2015-02-10	144.54	2.74	4973	Raphanus sativus	1.51049	1.51	6x
Sativa	SM-249	2014-11-04	130.36	3.41	1430	Raphanus sativus	1.66778	1.668	6x
Sativa	SM-249	2014-11-05	130.02	3.94	1768	Raphanus sativus	1.63809	1.638	6x
Sativa	SM-249	2014-11-06	140.98	2.95	2668	Raphanus sativus	1.63498	1.635	6x
Sativa	SM-621	2014-11-04	136.73	3.65	1491	Raphanus sativus	1.685	1.685	6x
Sativa	SM-621	2014-11-05	132.85	4.53	973	Raphanus sativus	1.66044	1.66	6x
Sativa	SM-621	2014-11-06	150.51	3.16	2199	Raphanus sativus	1.67487	1.675	6x
